# Supplementary material for: Human Placental Lactogen in Relation to Maternal Metabolic Health and Fetal Outcomes: A Systematic Review and Meta-Analysis
Source: Int J Mol Sci. 2022 Dec 9;23(24):15621. doi: 10.3390/ijms232415621 (PMC9779646; doi:10.3390/ijms232415621)
Supplement: Supplementary file 1 [file ijms-23-15621-s001.zip]

Archive with 2 entries (2 files):
- Supplementary material for hPL paper 2.pdf
- Supplementary material for hPL paper 1.pdf
